# Supplementary material for: Hierarchical latent class models for mortality surveillance using partially verified verbal autopsies
Source: J R Stat Soc Ser A Stat Soc. 2025 Oct 21;189(3):1838–55. doi: 10.1093/jrsssa/qnaf164 (PMC13366219; doi:10.1093/jrsssa/qnaf164)
Supplement: qnaf164_Supplementary_Data [file qnaf164_supplementary_data.zip]

Archive with 68 entries (61 files):
- qnaf164_Supplementary_Data/
- __MACOSX/._qnaf164_Supplementary_Data
- qnaf164_Supplementary_Data/COVID_VA_codes/
- __MACOSX/qnaf164_Supplementary_Data/._COVID_VA_codes
- qnaf164_Supplementary_Data/.DS_Store
- __MACOSX/qnaf164_Supplementary_Data/._.DS_Store
- qnaf164_Supplementary_Data/Zhu_JRSSA_Supplement.pdf
- __MACOSX/qnaf164_Supplementary_Data/._Zhu_JRSSA_Supplement.pdf
- qnaf164_Supplementary_Data/COVID_VA_codes/visualization/
- __MACOSX/qnaf164_Supplementary_Data/COVID_VA_codes/._visualization
- qnaf164_Supplementary_Data/COVID_VA_codes/.DS_Store
- __MACOSX/qnaf164_Supplementary_Data/COVID_VA_codes/._.DS_Store
- qnaf164_Supplementary_Data/COVID_VA_codes/simulation/
- __MACOSX/qnaf164_Supplementary_Data/COVID_VA_codes/._simulation
- qnaf164_Supplementary_Data/COVID_VA_codes/README.md
- __MACOSX/qnaf164_Supplementary_Data/COVID_VA_codes/._README.md
- qnaf164_Supplementary_Data/COVID_VA_codes/model/
- __MACOSX/qnaf164_Supplementary_Data/COVID_VA_codes/._model
- qnaf164_Supplementary_Data/COVID_VA_codes/reproducible_examples/
- __MACOSX/qnaf164_Supplementary_Data/COVID_VA_codes/._reproducible_examples
- qnaf164_Supplementary_Data/COVID_VA_codes/visualization/.DS_Store
- __MACOSX/qnaf164_Supplementary_Data/COVID_VA_codes/visualization/._.DS_Store
- qnaf164_Supplementary_Data/COVID_VA_codes/visualization/figures_script.R
- __MACOSX/qnaf164_Supplementary_Data/COVID_VA_codes/visualization/._figures_script.R
- qnaf164_Supplementary_Data/COVID_VA_codes/visualization/CRPS_calculation.R
- __MACOSX/qnaf164_Supplementary_Data/COVID_VA_codes/visualization/._CRPS_calculation.R
- qnaf164_Supplementary_Data/COVID_VA_codes/simulation/.DS_Store
- __MACOSX/qnaf164_Supplementary_Data/COVID_VA_codes/simulation/._.DS_Store
- qnaf164_Supplementary_Data/COVID_VA_codes/simulation/sim_with_sex_time_age.R
- __MACOSX/qnaf164_Supplementary_Data/COVID_VA_codes/simulation/._sim_with_sex_time_age.R
- qnaf164_Supplementary_Data/COVID_VA_codes/simulation/analysis_no_aggregate_sim_data.R
- __MACOSX/qnaf164_Supplementary_Data/COVID_VA_codes/simulation/._analysis_no_aggregate_sim_data.R
- qnaf164_Supplementary_Data/COVID_VA_codes/simulation/analysis_aggregate_sim_data.R
- __MACOSX/qnaf164_Supplementary_Data/COVID_VA_codes/simulation/._analysis_aggregate_sim_data.R
- qnaf164_Supplementary_Data/COVID_VA_codes/model/.DS_Store
- __MACOSX/qnaf164_Supplementary_Data/COVID_VA_codes/model/._.DS_Store
- qnaf164_Supplementary_Data/COVID_VA_codes/model/fit_model_aggToTime.R
- __MACOSX/qnaf164_Supplementary_Data/COVID_VA_codes/model/._fit_model_aggToTime.R
- qnaf164_Supplementary_Data/COVID_VA_codes/model/fit_model_BL.R
- __MACOSX/qnaf164_Supplementary_Data/COVID_VA_codes/model/._fit_model_BL.R
- qnaf164_Supplementary_Data/COVID_VA_codes/model/fit_model_with_structured_prior.R
- __MACOSX/qnaf164_Supplementary_Data/COVID_VA_codes/model/._fit_model_with_structured_prior.R
- qnaf164_Supplementary_Data/COVID_VA_codes/model/fit_model_PopLevel.R
- __MACOSX/qnaf164_Supplementary_Data/COVID_VA_codes/model/._fit_model_PopLevel.R
- qnaf164_Supplementary_Data/COVID_VA_codes/model/Rcpp/
- __MACOSX/qnaf164_Supplementary_Data/COVID_VA_codes/model/._Rcpp
- qnaf164_Supplementary_Data/COVID_VA_codes/reproducible_examples/.DS_Store
- __MACOSX/qnaf164_Supplementary_Data/COVID_VA_codes/reproducible_examples/._.DS_Store
- qnaf164_Supplementary_Data/COVID_VA_codes/reproducible_examples/examples.pdf
- __MACOSX/qnaf164_Supplementary_Data/COVID_VA_codes/reproducible_examples/._examples.pdf
- qnaf164_Supplementary_Data/COVID_VA_codes/reproducible_examples/examples.Rmd
- __MACOSX/qnaf164_Supplementary_Data/COVID_VA_codes/reproducible_examples/._examples.Rmd
- qnaf164_Supplementary_Data/COVID_VA_codes/model/Rcpp/fit_model_BL_aggToTime.cpp
- __MACOSX/qnaf164_Supplementary_Data/COVID_VA_codes/model/Rcpp/._fit_model_BL_aggToTime.cpp
- qnaf164_Supplementary_Data/COVID_VA_codes/model/Rcpp/.DS_Store
- __MACOSX/qnaf164_Supplementary_Data/COVID_VA_codes/model/Rcpp/._.DS_Store
- qnaf164_Supplementary_Data/COVID_VA_codes/model/Rcpp/fit_model_with_structured_prior.cpp
- __MACOSX/qnaf164_Supplementary_Data/COVID_VA_codes/model/Rcpp/._fit_model_with_structured_prior.cpp
- qnaf164_Supplementary_Data/COVID_VA_codes/model/Rcpp/fit_model_PopLevel.cpp
- __MACOSX/qnaf164_Supplementary_Data/COVID_VA_codes/model/Rcpp/._fit_model_PopLevel.cpp
- qnaf164_Supplementary_Data/COVID_VA_codes/model/Rcpp/fit_model_Fixed_aggToTime.cpp
- __MACOSX/qnaf164_Supplementary_Data/COVID_VA_codes/model/Rcpp/._fit_model_Fixed_aggToTime.cpp
- qnaf164_Supplementary_Data/COVID_VA_codes/model/Rcpp/fit_model_Indep_aggToTime.cpp
- __MACOSX/qnaf164_Supplementary_Data/COVID_VA_codes/model/Rcpp/._fit_model_Indep_aggToTime.cpp
- qnaf164_Supplementary_Data/COVID_VA_codes/model/Rcpp/fit_model_BL.cpp
- __MACOSX/qnaf164_Supplementary_Data/COVID_VA_codes/model/Rcpp/._fit_model_BL.cpp
- qnaf164_Supplementary_Data/COVID_VA_codes/model/Rcpp/fit_model_RW_aggToTime.cpp
- __MACOSX/qnaf164_Supplementary_Data/COVID_VA_codes/model/Rcpp/._fit_model_RW_aggToTime.cpp
