# Supplementary material for: Hierarchical latent class models for mortality surveillance using partially verified verbal autopsies
Source: J R Stat Soc Ser A Stat Soc. 2025 Oct 21;189(3):1838–55. doi: 10.1093/jrsssa/qnaf164 (PMC13366219; doi:10.1093/jrsssa/qnaf164)
Supplement: qnaf164_Supplementary_Data [file qnaf164_supplementary_data.zip › qnaf164_Supplementary_Data/COVID_VA_codes/model/fit_model_with_structured_prior.R]

##############################################################
#####   Fit Latent Class Models with Structured Prior  ######
##############################################################
library(MASS)
library(mnormt)
library(BayesLogit)
library(gsignal)
library(gtools)
library(tidyr)

#' @param sim_data simulated data set
#' @param K number of latent classes
#' @param E number of iterations
#' @param BURN_IN number of burn in
#' @param STRUCTURED_PRIOR Fixed, Indep or RW
fit_model_with_structured_prior <- function(sim_data, K = K, E = E, BURN_IN = BURN_IN, STRUCTURED_PRIOR = "Fixed"){
  ##  ---------------  ##
  ##    observations
  ##  ---------------  ##
  # S is the sex index
  S = sim_data$data$S
  # Ti is the time index
  Ti = sim_data$data$Ti
  # A is the age index
  A = sim_data$data$A
  # Y.t is the indicator of cause-of-death, {0, 1, NA}
  Y.t = sim_data$data$Y.t
  # Y.t_true is the true cause-of-death
  Y.t_true = sim_data$data.truth$Y.t
  # X is the input data, n by q, {0, 1, NA}
  X = sim_data$data$X
  # Number of sex sub-population
  n_Sex = sim_data$n_Sex
  # Number of time sub-population
  n_Time = sim_data$n_Time
  # Number of age sub-population
  n_Age = sim_data$n_Age
  # Number of observation for each sex, time and age
  nsta = sim_data$nsta
  
  # initialize H
  # H is the categorical latent class
  H = sample(seq(K), length(Ti), replace=TRUE, prob=rdirichlet(1, rep(1, K)))
  
  q = dim(X)[2]
  
  # Initialize the chain
  ## hyperprior parameters
  a_phi = 1; b_phi = 1
  a_omega = 8; b_omega = 2 
  
  if(STRUCTURED_PRIOR == 'RW'){
    a_sigma_T = 0.5;  b_sigma_T = 0.0009 # prior in Polson et al 2013
    a_sigma_A = 0.5;  b_sigma_A = 0.0009 # prior in Polson et al 2013
    a_sigma_STA = 0.5; b_sigma_STA = 0.5
  }else if(STRUCTURED_PRIOR == 'Indep'){
    a_sigma_T = 0.5;  b_sigma_T = 0.0015 # prior in Polson et al 2013
    a_sigma_A = 0.5;  b_sigma_A = 0.0015 # prior in Polson et al 2013
    a_sigma_STA = 0.5; b_sigma_STA = 0.5
  }else if(STRUCTURED_PRIOR == 'Fixed'){
    a_sigma_STA = 0.5; b_sigma_STA = 0.5
    a_sigma_T = -1000;  b_sigma_T = -1000 # prior unused
    a_sigma_A = -1000;  b_sigma_A = -1000 # prior unused
  }
  
  
  # initialize phi
  phi_0 = array(rbeta(n_Time*n_Age*q*K, a_phi, b_phi), dim = c(n_Time, n_Age, q, K))
  phi_1 = array(rbeta(n_Time*n_Age*q*K, a_phi, b_phi), dim = c(n_Time, n_Age, q, K))
  
  # initialize omega
  omega_0 = array(rgamma(n_Sex*n_Time*n_Age, a_omega, b_omega), dim = c(n_Sex, n_Time, n_Age))
  omega_1 = array(rgamma(n_Sex*n_Time*n_Age, a_omega, b_omega), dim = c(n_Sex, n_Time, n_Age))
  
  # initialize V
  V_0 = array(rbeta(n_Sex*n_Time*n_Age*K, 1, omega_0), dim = c(n_Sex, n_Time, n_Age, K))
  V_1 = array(rbeta(n_Sex*n_Time*n_Age*K, 1, omega_1), dim = c(n_Sex, n_Time, n_Age, K))
  V_0[, , , K] = V_1[, , , K] = 1
  
  # initialize lambda
  lambda_0 = array(rep(NA, n_Sex*n_Time*n_Age*K), dim = c(n_Sex, n_Time, n_Age, K))
  lambda_1 = array(rep(NA, n_Sex*n_Time*n_Age*K), dim = c(n_Sex, n_Time, n_Age, K))
  
  for(nSex in 1:n_Sex){
    for(nTime in 1:n_Time){
      for(nAge in 1:n_Age){
        lambda_0[nSex, nTime, nAge, 1] = V_0[nSex, nTime, nAge, 1]
        lambda_1[nSex, nTime, nAge, 1] = V_1[nSex, nTime, nAge, 1]
        for (k in 2:(K-1)) {
          V0_prod = V1_prod = 1
          for (j in 1:(k-1)) {
            V0_prod = V0_prod*(1 - V_0[nSex, nTime, nAge, j])
            V1_prod = V1_prod*(1 - V_1[nSex, nTime, nAge, j])
          }
          lambda_0[nSex, nTime, nAge, k] = V_0[nSex, nTime, nAge, k]*V0_prod
          lambda_1[nSex, nTime, nAge, k] = V_1[nSex, nTime, nAge, k]*V1_prod
        }
        lambda_0[nSex, nTime, nAge, K] = 1 - sum(lambda_0[nSex, nTime, nAge, 1:(K-1)])
        lambda_1[nSex, nTime, nAge, K] = 1 - sum(lambda_1[nSex, nTime, nAge, 1:(K-1)])
      }
    }
  }
  lambda_0_prior = lambda_0
  lambda_1_prior = lambda_1
  
  # initialize m
  if(STRUCTURED_PRIOR == 'RW'){
    sigma2_pi_T = 0.04
    sigma2_pi_init_T = 100
    sigma2_pi_A = 0.04
    sigma2_pi_init_A = 100
    sigma2_pi_0 = 100
    sigma2_pi_S = 100
    sigma2_pi_STA = 100
  }else if(STRUCTURED_PRIOR == 'Indep'){
    sigma2_pi_T = 0.02
    sigma2_pi_A = 0.04
    sigma2_pi_0 = 100
    sigma2_pi_S = 100
    sigma2_pi_STA = 100
    sigma2_pi_init_T = sigma2_pi_init_A = -1000 # unused define
  }else if(STRUCTURED_PRIOR == 'Fixed'){
    sigma2_pi_T = 100
    sigma2_pi_A = 100
    sigma2_pi_0 = 100
    sigma2_pi_S = 100
    sigma2_pi_STA = 100
    sigma2_pi_init_T = sigma2_pi_init_A = -1000 # unused define
  }
  
  
  ms = rep(NA, n_Sex*n_Time*n_Age)
  etas = rnorm(1+1+n_Time+n_Age+n_Sex*n_Time*n_Age, 0, sd = sqrt(10))
  map_STA = get_map_STA_with_interaction(n_Sex, n_Time, n_Age, AGE_FIXED = FALSE)
  ms = map_STA %*% etas
  
  omega_samp = rep(NA, n_Sex*n_Time*n_Age)
  for (nSTA in 1:(n_Sex*n_Time*n_Age)) {
    omega_samp[nSTA] = rpg(1, h = nsta[nSTA], z = 0)
  }
  
  # store posterior samples
  sample_lambda_0 = sample_lambda_1 = array(NA, dim = c(E-BURN_IN, n_Sex, n_Time, n_Age, K))
  sample_omega_0 = sample_omega_1 = array(NA, dim = c(E-BURN_IN, n_Sex, n_Time, n_Age))
  sample_phi_0 = sample_phi_1 = array(NA, dim = c(E-BURN_IN, q, K))
  
  require("Rcpp")
  require("RcppArmadillo")
  
  out <- fit_model_with_structured_prior_internal(E = E, BURN_IN = BURN_IN, n_Sex = n_Sex, n_Time = n_Time, n_Age = n_Age,
                                                                              a_phi = a_phi, b_phi = b_phi, a_omega = a_omega, b_omega = b_omega,
                                                                              a_sigma_T = a_sigma_T, b_sigma_T = b_sigma_T, a_sigma_A = a_sigma_A, b_sigma_A = b_sigma_A, a_sigma_STA = a_sigma_STA, b_sigma_STA = b_sigma_STA,
                                                                              ms_r = ms, 
                                                                              phi_0_r = phi_0, phi_1_r = phi_1, lambda_0_r = lambda_0, lambda_1_r = lambda_1,
                                                                              V_0_r = V_0, V_1_r = V_1, omega_0_r = omega_0, omega_1_r = omega_1,
                                                                              X_r = as.matrix(X), Ti_r = Ti - 1, A_r = A - 1, S_r = S, Yt_r = Y.t, H_r = H - 1, K_r = K, map_STA = map_STA,
                                                                              etas = etas, sigma2_pi_0 = sigma2_pi_0, sigma2_pi_S = sigma2_pi_S, sigma2_pi_T = sigma2_pi_T, sigma2_pi_A = sigma2_pi_A, sigma2_pi_init_T = sigma2_pi_init_T, sigma2_pi_init_A = sigma2_pi_init_A, sigma2_pi_STA = sigma2_pi_STA, 
                                                                              sub_size_n_r = nsta,
                                                                              STRUCTURED_PRIOR = STRUCTURED_PRIOR)
  
  
  
  sample_pis = out$pis
  sample_Yt = out$Yt
  sample_H = out$H
  sample_etas = out$etas
  for(i in 1:(E - BURN_IN)){
    for(k in 1:K){
      for(nTime in 1:n_Time){
        for(nAge in 1:n_Age){
          for(nSex in 1:n_Sex){
            sample_lambda_1[i, nSex, nTime, nAge, k] = get_lambda(E - BURN_IN, n_Sex, n_Time, n_Age, K, out$lambda_1, i, nSex, nTime, nAge, k)
            sample_lambda_0[i, nSex, nTime, nAge, k] = get_lambda(E - BURN_IN, n_Sex, n_Time, n_Age, K, out$lambda_0, i, nSex, nTime, nAge, k)
          }
        }
      }
      
      for(j in 1:q){
        sample_phi_1[i, j, k] = get_phi(E - BURN_IN, n_Time, n_Age, q, K, out$phi_1, i, 1, 1, j, k)
        sample_phi_0[i, j, k] = get_phi(E - BURN_IN, n_Time, n_Age, q, K, out$phi_0, i, 1, 1, j, k)
      }
    }
  }
  sample_sigma2_pi_T = out$sigma2_pi_T
  sample_sigma2_pi_A = out$sigma2_pi_A
  sample_sigma2_pi_STA = out$sigma2_pi_STA
  
  bias = get_bias(sample_pis, sim_data$param$pi)
  
  poster_sample = list(sample_pis = sample_pis, sample_phi_1 = sample_phi_1, sample_phi_0 = sample_phi_0, sample_lambda_0 = sample_lambda_0, sample_lambda_1 = sample_lambda_1, 
                       sample_sigma2_pi_T = sample_sigma2_pi_T, sample_sigma2_pi_A = sample_sigma2_pi_A, sample_sigma2_pi_STA = sample_sigma2_pi_STA,
                       sample_Yt = sample_Yt, sample_H = sample_H, sample_etas = sample_etas)
  
  return(list(bias = bias, poster_sample = poster_sample))
}


################# dependency functions #############################

expit <- function(x){exp(x)/(1 + exp(x))}
logit <- function(x){log(x/(1-x))}


get_bias = function(estimate, truth) {
  colMeans(estimate) - truth
}


get_map_STA_with_interaction <- function(n_Sex, n_Time, n_Age, AGE_FIXED = FALSE){
  library(pracma)
  if(!AGE_FIXED){
    X_intercept = matrix(rep(1, n_Sex*n_Time*n_Age), nrow = n_Sex*n_Time*n_Age, ncol = 1)
    X_Sex = matrix(c(rep(0, n_Time*n_Age), rep(1, n_Time*n_Age)), nrow = n_Sex*n_Time*n_Age, ncol = 1)
    X1 = kronecker(X = diag(n_Time), Y = rep(1, n_Age))
    X2 = kronecker(X = rep(1, n_Time), Y = diag(n_Age))
    X3 = diag(1, nrow = n_Sex*n_Time*n_Age, ncol = n_Sex*n_Time*n_Age)
    X = cbind(X_intercept, X_Sex, rbind(X1, X1), rbind(X2, X2), X3)
  }
  
  return(X)
} 


get_phi <- function(dim1, dim2, dim3, dim4, dim5, array_input, index1, index2, index3, index4, index5){
  index <- index1 + (index2 - 1) * dim1 + (index3 - 1) * dim1 * dim2 + (index4 - 1) * dim1 * dim2 * dim3 + (index5 - 1) * dim1 * dim2 * dim3 * dim4
  return(array_input[index])
}

get_lambda <- function(dim1, dim2, dim3, dim4, dim5, array_input, index1, index2, index3, index4, index5){
  # Calculate the index in R-style indexing
  index <- index1 + (index2 - 1) * dim1 + (index3 - 1) * dim1 * dim2 + (index4 - 1) * dim1 * dim2 * dim3 + (index5 - 1) * dim1 * dim2 * dim3 * dim4
  return(array_input[index])
}
